# Supplementary material for: ST218 Klebsiella pneumoniae became a high-risk clone for multidrug resistance and hypervirulence
Source: BMC Microbiol. 2024 Feb 12;24:56. doi: 10.1186/s12866-024-03205-8 (PMC10860259; doi:10.1186/s12866-024-03205-8)
Supplement: Supplementary file 1 — Additional file 1: Table S1. The differences in SNPs of ST218 Klebsiella pneumoniae strains. [file 12866_2024_3205_MOESM1_ESM.xlsx]

## Sheet: Sheet1
Supplementary table 1. The differences in SNPs of ST218 Klebsiella pneumoniae strains.
base_diff_matrix	219	GCA_009901945	PEKP3093	PEKP3107	PEKP1026	GCA_015207945	GCA_015645905	PE5210	GCA_004311185	GCA_015209425	GCA_015209155	297	GCA_004312025	GCA_016916715	PE388	GCA_015209475	GCA_015645745	GCA_900505965	PE393	GCA_015209245	PE262	GCA_015209345	PE5196	PEKP2044	GCA_004312805	GCA_902509155	GCA_016810915	GCA_900504915	GCA_900511695
219	0	142	152	166	180	186	190	195	199	202	225	226	243	247	256	258	259	264	268	269	273	275	286	313	322	352	1033	1056	1134
GCA_009901945	142	0	168	152	196	174	178	189	193	202	231	242	235	237	252	250	245	254	266	261	271	265	284	295	314	334	1023	1046	1124
PEKP3093	152	168	0	194	152	136	140	143	115	174	197	198	217	221	228	232	233	238	242	243	245	249	260	285	296	296	1007	1030	1108
PEKP3107	166	152	194	0	206	186	184	209	133	218	241	248	189	185	264	200	195	258	290	213	277	211	298	299	254	340	969	992	1124
PEKP1026	180	196	152	206	0	178	174	195	185	190	205	208	215	239	240	238	239	248	268	257	255	255	286	297	306	334	1017	1040	1118
GCA_015207945	186	174	136	186	178	0	4	151	149	184	213	220	223	219	236	234	229	236	256	241	249	251	270	283	294	294	1005	1032	1106
GCA_015645905	190	178	140	184	174	4	0	155	145	188	209	216	227	223	232	230	225	232	260	245	245	247	274	279	290	290	1001	1028	1102
PE5210	195	189	143	209	195	151	155	0	156	207	226	219	232	236	235	251	252	253	265	240	266	268	261	306	311	297	1006	1049	1123
GCA_004311185	199	193	115	133	185	149	145	156	0	205	220	227	170	166	243	179	180	237	271	194	256	190	285	290	233	299	940	971	1103
GCA_015209425	202	202	174	218	190	184	188	207	205	0	85	236	251	249	266	124	125	266	288	135	281	145	302	309	326	346	1035	1058	1132
GCA_015209155	225	231	197	241	205	213	209	226	220	85	0	247	274	272	277	63	62	281	311	152	296	80	321	328	341	363	1030	1057	1131
297	226	242	198	248	208	220	216	219	227	236	247	0	285	197	236	288	289	240	264	283	265	305	260	293	298	358	999	1036	1110
GCA_004312025	243	235	217	189	215	223	227	232	170	251	274	285	0	216	301	233	234	295	313	240	314	244	327	348	291	381	1006	1029	1161
GCA_016916715	247	237	221	185	239	219	223	236	166	249	272	197	216	0	265	231	232	239	267	236	278	242	281	292	237	377	948	973	1105
PE388	256	252	228	264	240	236	232	235	243	266	277	236	301	265	0	300	301	274	294	301	197	317	294	321	332	374	1035	1066	1144
GCA_015209475	258	250	232	200	238	234	230	251	179	124	63	288	233	231	300	0	21	302	328	115	317	35	346	351	300	390	993	1012	1148
GCA_015645745	259	245	233	195	239	229	225	252	180	125	62	289	234	232	301	21	0	303	329	118	318	38	347	346	301	385	994	1013	1149
GCA_900505965	264	254	238	258	248	236	232	253	237	266	281	240	295	239	274	302	303	0	168	317	287	313	166	185	192	386	965	988	1062
PE393	268	266	242	290	268	256	260	265	271	288	311	264	313	267	294	328	329	168	0	339	311	339	190	109	224	422	997	1020	1098
GCA_015209245	269	261	243	213	257	241	245	240	194	135	152	283	240	236	301	115	118	317	339	0	332	124	335	370	315	387	1012	1045	1177
PE262	273	271	245	277	255	249	245	266	256	281	296	265	314	278	197	317	318	287	311	332	0	334	325	340	345	403	1056	1083	1157
GCA_015209345	275	265	249	211	255	251	247	268	190	145	80	305	244	242	317	35	38	313	339	124	334	0	363	356	311	401	1008	1023	1159
PE5196	286	284	260	298	286	270	274	261	285	302	321	260	327	281	294	346	347	166	190	335	325	363	0	229	240	418	1003	1038	1112
PEKP2044	313	295	285	299	297	283	279	306	290	309	328	293	348	292	321	351	346	185	109	370	340	356	229	0	243	431	1018	1037	1115
GCA_004312805	322	314	296	254	306	294	290	311	233	326	341	298	291	237	332	300	301	192	224	315	345	311	240	243	0	446	963	986	1118
GCA_902509155	352	334	296	340	334	294	290	297	299	346	363	358	381	377	374	390	385	386	422	387	403	401	418	431	446	0	1151	1180	1254
GCA_016810915	1033	1023	1007	969	1017	1005	1001	1006	940	1035	1030	999	1006	948	1035	993	994	965	997	1012	1056	1008	1003	1018	963	1151	0	245	377
GCA_900504915	1056	1046	1030	992	1040	1032	1028	1049	971	1058	1057	1036	1029	973	1066	1012	1013	988	1020	1045	1083	1023	1038	1037	986	1180	245	0	190
GCA_900511695	1134	1124	1108	1124	1118	1106	1102	1123	1103	1132	1131	1110	1161	1105	1144	1148	1149	1062	1098	1177	1157	1159	1112	1115	1118	1254	377	190	0
